# Supplementary material for: Overlap and Specificity in the Substrate Spectra of Human Monoamine Transporters and Organic Cation Transporters 1, 2, and 3
Source: Int J Mol Sci. 2021 Nov 26;22(23):12816. doi: 10.3390/ijms222312816 (PMC8657982; doi:10.3390/ijms222312816)
Supplement: Supplementary file 1 [file ijms-22-12816-s001.zip › Table S1.xlsx]

## Sheet: MWundSMILES
		Uptake Ratio by Transporter						P value
Drug	SMILES code	OCT1	OCT2	OCT3	NET	DAT	SERT	OCT1	OCT2	OCT3	NET	DAT	SERT
3-Methoxy-p-tyramine	COC1=C(C=CC(=C1)CCN)O	3.81594	11.8671	4.05268	4.40693	3.30999	4.45389	0.0346	0.0415	0.0097	0.0002	0.0089	0.026
4-Hydroxybenzylamine	C1=CC(=CC=C1CN)O	2.54809	7.79765	1.42373	2.03053	1.12779	1.54963	0.0917	0.0397	0.0764	0.1167	0.4472	0.1106
4-Methoxy-m-tyramine	COC1=C(C=C(C=C1)CCN)O	1.72986	9.45116	2.71406	3.86237	2.16671	3.86239	0.0018	0.0432	0.0167	0.0002	0.0163	0.0933
5-Methoxy-Tryptamine	COC1=CC2=C(C=C1)NC=C2CCN	3.75484	7.0847	2.23582	1.56036	1.84203	3.45566	0.0538	0.0348	0.0151	0.2293	0.0187	0.0077
Bisnorephedrine	C1=CC=C(C=C1)C(CN)O	1.32533	6.08267	2.31133	3.49467	2.211	1.454	0.1578	0.0044	0.0018	0.1072	0.1273	0.3873
Clenbuterol	CC(C)(C)NCC(C1=CC(=C(C(=C1)Cl)N)Cl)O	1.804	1.357	2.04967	0.97113	0.835667	1.354	0.1158	0.3148	0.139	0.8507	0.2953	0.3422
Deoxyepinephrine	CNCCC1=CC(=C(C=C1)O)O	10.6542	91.6377	11.0653	1225.85	1300.23	13.8908	0.0467	0.067	0.0316	0.0096	0.0076	0.0289
Dobutamin	CC(CCC1=CC=C(C=C1)O)NCCC2=CC(=C(C=C2)O)O	6.29	7.8075	5.339	3.49	14.1635	2.29	0.2065	0.0914	0.0958	0.0497	0.025	0.2093
Dopamine	C1=CC(=C(C=C1CCN)O)O	0.846173	35.1412	2.06787	708.82	1000.14	14.9989	0.3333	0.0177	0.0048	0.0205	0.0001	0.1243
Eletriptan	CN1CCCC1CC2=CNC3=C2C=C(C=C3)CCS(=O)(=O)C4=CC=CC=C4	1.451	1.147	1.30967	1.3917	1.446	1.50967	0.0152	0.5255	0.0543	0.1075	0.1145	0.0916
(-)-Epinephrine	CNC[C@@H](C1=CC(=C(C=C1)O)O)O	1.97008	4.43197	4.98696	225.625	71.9191	3.28128	0.193	0.0123	0.0495	0.0207	0.0088	0.0646
Ethambutol	CCC(CO)NCCNC(CC)CO	20.809	20.7742	14.6172	1.01545	1.28341	1.21405	0.1285	0.0236	0.0062	0.9132	0.2015	0.4365
Etilefrine	CCNCC(C1=CC(=CC=C1)O)O	4.30346	12.6838	6.44898	5.12105	1.96979	2.0011	0.0109	0.0175	0.003	< 0.0001	0.0129	0.001
Fenoterol	CC(CC1=CC=C(C=C1)O)NCC(C2=CC(=CC(=C2)O)O)O	16.927	7.91867	3.936	0.851462	1.359	1.33567	0.0426	0.0833	0.0777	0.2763	0.2212	0.1734
Formoterol	CC(CC1=CC=C(C=C1)OC)NCC(C2=CC(=C(C=C2)O)NC=O)O	2.358	1.376	1.185	1.65644	1.966	2.413	0.0108	0.0112	0.354	0.3414	0.0604	0.1552
(R)-Frovatriptan	CN[C@@H]1CCC2=C(C1)C3=C(N2)C=CC(=C3)C(=O)N	27.5033	10.8465	7.746	1.12077	1.6224	34.344	0.0861	0.0401	0.0042	0.3786	0.035	0.0006
Halostachine	CNCC(C1=CC=CC=C1)O	1.55281	7.3183	2.79022	1.89079	1.29296	2.26457	0.0253	0.062	0.0225	0.0031	0.0601	0.0358
Hordenine	CN(C)CCC1=CC=C(C=C1)O	2.264	13.7623	3.10867	2.13067	1.403	2.018	0.0284	0.0066	0.0324	0.0219	0.1007	0.0467
Isoprenaline	CC(C)NCC(C1=CC(=C(C=C1)O)O)O	2.75363	44.5645	60.0423	2.1082	2.82126	2.30647	0.0678	0.0089	0.0139	0.0214	0.1303	0.2973
Metanephrine	CNCC(C1=CC(=C(C=C1)O)OC)O	4.83572	11.542	10.5502	1.69163	1.29592	1.97295	0.0355	0.0372	0.0511	0.1352	0.2927	0.08
Metaproterenol	CC(C)NCC(C1=CC(=CC(=C1)O)O)O	10.6357	14.475	11.5693	0.934086	1.64267	2.24433	0.0373	0.0069	0.0121	0.5626	0.0735	0.0566
mIBG	C1=CC(=CC(=C1)I)CN=C(N)N	11.3842	14.691	12.0395	11.3241	15.1495	4.34787	0.0185	0.0131	0.0079	0.0396	0.0412	0.0785
MPP+	C[N+]1=CC=C(C=C1)C2=CC=CC=C2	24.9883	21.5483	28.0592	96.565	90.509	50.4221	0.0078	0.0679	0.0352	0.0009	0.0033	0.0005
m-Tyramine	C1=CC(=CC(=C1)O)CCN	5.05912	17.1947	2.29885	48.3993	86.8164	3.07976	0.0749	0.0077	0.0627	0.0027	0.0174	0.0014
N-Methyl p-tyramine	CNCCC1=CC=C(C=C1)O	5.29333	11.4697	3.07	18.8048	22.9325	2.46288	0.0012	0.0038	0.0077	0.0253	0.0308	0.1088
N-Methyl serotonin	CNCCC1=CNC2=C1C=C(C=C2)O	31.9494	20.0509	4.87781	17.5584	36.0286	76.6074	0.0135	0.0627	0.0275	0.0001	0.0355	0.0289
N-Methyl tryptamine	CNCCC1=CNC2=CC=CC=C21	2.04565	9.4254	4.09286	1.93137	2.79639	4.65586	0.1248	0.0159	0.0677	0.1659	0.0902	0.0286
N-Methylphenylethylamine	CNCCC1=CC=CC=C1	1.57279	4.961	3.49516	1.45814	1.29067	2.29399	0.0133	0.0327	0.0113	0.0313	0.0189	0.0306
(-)-Norepinephrine	C1=CC(=C(C=C1[C@H](CN)O)O)O	0.93075	2.16216	2.71999	355.12	225.535	2.38749	0.5016	0.0843	0.0215	0.0034	0.0169	0.0826
Normetanephrine	COC1=C(C=CC(=C1)C(CN)O)O	3.45003	10.6483	17.8803	4.28863	2.43177	1.91252	0.0344	0.0061	0.0248	0.019	0.0435	0.0734
Norphenylephrine	C1=CC(=CC(=C1)O)C(CN)O	3.08425	22.1338	5.60857	107.23	104.355	1.75064	0.0376	0.0157	0.0224	0.0023	0.0159	0.0596
Octopamine	C1=CC(=CC=C1C(CN)O)O	4.13381	21.2423	19.1164	110.289	92.9095	3.09105	0.0075	0.0159	< 0.0001	0.0055	0.0021	0.02
Phenylephrine	CNCC(C1=CC(=CC=C1)O)O	9.32315	17.3216	5.95648	41.5737	17.9617	2.27403	0.0038	0.0029	0.0076	0.0008	0.0038	0.0031
Phenylethylamine	C1=CC=C(C=C1)CCN	1.76467	5.88933	2.73533	1.40867	1.621	1.71033	0.0472	0.0143	0.017	0.2218	0.2991	0.1383
Pirbuterol	CC(C)(C)NCC(C1=NC(=C(C=C1)O)CO)O	44.9493	30.082	6.301	1.05368	1.226	1.165	0.0111	0.0755	0.0341	0.7737	0.5548	0.2726
p-Tyramine	C1=CC(=CC=C1CCN)O	2.97867	13.783	3.028	43.6142	65.745	6.82588	0.016	0.0109	0.0366	0.0022	0.0071	0.107
Ractopamine	CC(CCC1=CC=C(C=C1)O)NCC(C2=CC=C(C=C2)O)O	6.97625	4.59625	2.78525	1.55894	2.97733	1.80567	0.0014	0.1157	0.1866	0.012	0.0512	0.061
Rizatriptan	CN(C)CCC1=CNC2=C1C=C(C=C2)CN3C=NC=N3	4.2586	4.209	3.06533	1.63199	1.288	1.521	0.0023	0.1441	0.0207	0.0989	0.249	0.134
Salbutamol	CC(C)(C)NCC(C1=CC(=C(C=C1)O)CO)O	8.42975	28.082	8.913	1.32433	1.563	1.03875	0.0585	0.0141	0.0072	0.1013	0.0132	0.9045
Salsolinol	CC1C2=CC(=C(C=C2CCN1)O)O	50.595	71.0285	8.87441	9.07587	2.25422	5.24427	0.0123	0.0847	0.0101	0.0078	0.0218	0.0428
Serotonin	C1=CC2=C(C=C1O)C(=CN2)CCN	11.1569	36.3538	2.50725	27.179	62.0895	103.168	0.0066	0.0022	0.0942	0.0031	0.0029	0.0043
Sotalol	CC(C)NCC(C1=CC=C(C=C1)NS(=O)(=O)C)O	2.51133	1.372	1.32	1.35386	1.46333	1.484	0.0043	0.2024	0.0652	0.0688	0.1069	0.0682
Sumatriptan	CNS(=O)(=O)CC1=CC2=C(C=C1)NC=C2CCN(C)C	34.7525	10.6612	3.6436	1.30186	1.59875	1.87575	0.0087	0.0242	0.0114	0.2484	0.0912	0.0502
Synephrine	CNCC(C1=CC=C(C=C1)O)O	7.0427	16.2329	11.6651	15.3308	5.94012	1.53292	0.0071	0.002	0.0014	0.0015	0.0024	0.0352
Terbutaline	CC(C)(C)NCC(C1=CC(=CC(=C1)O)O)O	6.60675	16.1405	6.68225	1.37537	2.12067	1.21033	0.1103	0.0272	0.0183	0.1446	0.084	0.0789
Tranylcypromin	C1C(C1N)C2=CC=CC=C2	1.54346	1.90877	3.56393	1.43481	1.83461	2.37405	0.0485	0.1049	0.0427	0.0216	0.0699	0.0103
Tryptamine	C1=CC=C2C(=C1)C(=CN2)CCN	2.189	10.7717	2.101	3.294	6.869	4.87667	0.0044	0.0089	0.016	0.0087	0.0127	0.097
Zolmitriptan	CN(C)CCC1=CNC2=C1C=C(C=C2)CC3COC(=O)N3	9.26575	1.238	22.013	1.18132	2.143	1.47267	0.0009	0.5888	0.0584	0.2142	0.097	0.266
Transport ratios, uptake into transporter-overexpressing cells over uptake into empty-vector transfected control cells, for compounds investigated in this study. The uptake ratios were tested for statistical significance using on sample t-test and resulting p-values are reported here.
